# Supplementary material for: PHAGE-2 Study: Supplemental Bacteriophages Extend Bifidobacterium animalis subsp. lactis BL04 Benefits on Gut Health and Microbiota in Healthy Adults
Source: Nutrients. 2020 Aug 17;12(8):2474. doi: 10.3390/nu12082474 (PMC7468981; doi:10.3390/nu12082474)
Supplement: Supplementary file 1 [file nutrients-12-02474-s001.zip]

Archive with 2 entries (2 files):
- supplementary-1.docx
- supplementary-2-File S1.pdf
